# Supplementary material for: Multi-gene co-mutations of BRAF with TERT, PIK3CA, or TP53 are powerful predictors of central lymph node metastasis in papillary thyroid carcinoma
Source: Front Endocrinol (Lausanne). 2026 Jan 27;16:1728045. doi: 10.3389/fendo.2025.1728045 (PMC12886009; doi:10.3389/fendo.2025.1728045)
Supplement: Supplementary file 1 [file DataSheet1.xlsx]

## Sheet: Sheet1
匿名研究ID	1女，2男	年龄（＜45为1、≥45为2）	明确变异（含RET＝1，无RET＝2）	BRAF联合TERT PIK3CA TP53	有BRAF1，无BRAF2，无明确变异3	明确变异基因个数（0/1个/≥2个）	明确变异基因（个数）	LN转移总个数	明变	部位（左1，右2）	活检（经典型1，滤泡亚型2，高细胞亚型3，柱状细胞型4，鞋钉细胞型5，结节硬化型6）	活检（经典型1，滤泡亚型2，3：高细胞亚型，柱状细胞型，鞋钉细胞型，结节硬化型）	活检（经典型1，其它2）	结节数（个）（1、2、≥3）	直径（1≤1cm、2＞1cm）	部位（左1，右2，左右3）	双侧 （0、1）	淋巴结转移（否1/是2）	LN转移总个数	中央区淋巴结转移（否0/是1）	中央区淋巴结转移个数	颈部淋巴结转移（否1/是2）	颈部淋巴结转移个数	甲状腺外侵犯（0、1）	脉栓（0、1）	神经侵犯（0/1）	甲状腺外侵犯程度（无轻重3/2/1）	显微镜下甲状腺侵犯（0、1）	肉眼甲状腺外侵犯（0/1）
P001	1	1	2	0	1	1	1	0	BRAF	1	1	1	1	1	1	3	1	1	0	0	0	1	0	1	0	0	2	1	0
P002	1	1	2	0	1	1	1	0	BRAF	2	1	1	1	1	1	3	1	1	0	0	0	1	0	0	0	0	3	0	0
P003	2	2	2	0	1	1	1	0	BRAF	2	1	1	1	1	1	3	1	1	0	0	0	1	0	1	0	0	2	1	0
P004	1	2	2	0	1	1	1	0	BRAF	2	1	1	1	1	2	3	1	1	0	0	0	1	0	1	0	0	2	1	0
P005	1	2	2	0	1	1	1	0	BRAF	2	1	1	1	2	1	3	1	1	0	0	0	1	0	0	0	0	3	0	0
P006	1	2	2	0	1	1	1	0	BRAF	1	1	1	1	3	1	3	1	1	0	0	0	1	0	0	0	0	3	0	0
P007	1	2	2	0	1	1	1	0	BRAF	1	1	1	1	2	2	3	1	1	0	0	0	1	0	1	0	0	2	1	0
P008	1	1	2	0	1	1	1	0	BRAF	2	1	1	1	2	1	3	1	1	0	0	0	1	0	0	0	0	3	0	0
P009	1	1	2	0	1	1	1	0	BRAF	2	1	1	1	1	2	3	1	1	0	0	0	1	0	0	0	0	3	0	0
P010	1	2	2	0	1	1	1	0	BRAF	1	1	1	1	2	1	3	1	1	0	0	0	1	0	1	0	0	2	1	0
P011	1	2	2	0	1	1	1	0	BRAF	2	1	1	1	2	1	3	1	1	0	0	0	1	0	1	0	0	2	1	0
P012	1	1	2	0	1	1	1	0	BRAF	1	1	1	1	1	2	3	1	1	0	0	0	1	0	1	0	0	2	1	0
P013	1	2	2	0	1	1	1	0	BRAF	1	1	1	1	1	1	3	1	1	0	0	0	1	0	0	0	0	3	0	0
P014	1	2	2	0	1	1	1	0	BRAF	2	1	1	1	1	2	3	1	1	0	0	0	1	0	1	0	0	2	1	0
P015	1	2	2	0	1	1	1	0	BRAF	2	1	1	1	3	1	3	1	1	0	0	0	1	0	1	0	0	2	1	0
P016	1	2	2	0	1	1	1	0	BRAF	2	1	1	1	1	1	3	1	1	0	0	0	1	0	1	0	0	2	1	0
P017	1	1	2	0	1	1	1	0	BRAF	1	1	1	1	1	1	3	1	1	0	0	0	1	0	1	0	0	2	1	0
P018	1	2	2	0	1	1	1	0	BRAF	2	1	1	1	1	1	3	1	1	0	0	0	1	0	0	0	0	3	0	0
P019	1	2	2	0	1	1	1	0	BRAF	1	1	1	1	1	2	3	1	1	0	0	0	1	0	1	0	0	2	1	0
P020	2	2	2	0	1	1	1	0	BRAF	1	1	1	1	3	1	3	1	1	0	0	0	1	0	1	0	0	2	1	0
P021	2	1	2	0	1	1	1	0	BRAF	2	1	1	1	1	2	3	1	1	0	0	0	1	0	1	0	0	2	1	0
P022	1	1	2	0	1	1	1	0	BRAF	2	1	1	1	1	1	3	1	1	0	0	0	1	0	1	0	0	2	1	0
P023	1	1	2	0	1	1	1	0	BRAF	2	1	1	1	1	2	3	1	1	0	0	0	1	0	1	0	0	2	1	0
P024	1	1	2	0	1	1	1	0	BRAF	1	1	1	1	1	1	3	1	1	0	0	0	1	0	0	0	0	3	0	0
P025	1	2	2	0	3	0	0	0	0	2	1	1	1	1	2	3	1	1	0	0	0	1	0	1	0	0	2	1	0
P026	1	2	2	0	3	0	0	0	0	2	1	1	1	2	1	3	1	1	0	0	0	1	0	0	0	0	3	0	0
P027	2	2	2	0	1	1	1	0	BRAF	2	1	1	1	1	1	2	0	1	0	0	0	1	0	1	0	0	2	1	0
P028	1	2	2	0	1	2	2	0	BRAF、BRCA1基因 NM_007300.3 12号外显子p.L1418Rfs移码变异 c.4251_4252del p.Leu1418ArgfsTer9	1	1	1	1	1	2	1	0	1	0	0	0	1	0	1	0	0	2	1	0
P029	1	2	2	1	1	2	2	0	BRAF、TERT基因 启动子区变异 NM_198253.2:c.-124C>T	1	1	1	1	1	1	1	0	1	0	0	0	1	0	1	0	0	2	1	0
P030	1	2	2	1	1	2	2	0	BRAF TERT	1	1	1	1	1	1	1	0	1	0	0	0	1	0	1	0	0	2	1	0
P031	1	1	2	0	1	1	1	0	BRAF	1	1	1	1	1	1	1	0	1	0	0	0	1	0	0	1	0	3	0	0
P032	1	1	2	0	1	1	1	0	BRAF	2	1	1	1	1	1	2	0	1	0	0	0	1	0	1	0	0	2	1	0
P033	1	1	2	0	1	1	1	0	BRAF	2	1	1	1	1	1	2	0	1	0	0	0	1	0	0	0	0	3	0	0
P034	2	2	2	0	1	1	1	0	BRAF	2	1	1	1	1	1	2	0	1	0	0	0	1	0	0	0	0	3	0	0
P035	2	2	2	0	1	1	1	0	BRAF	2	1	1	1	1	1	2	0	1	0	0	0	1	0	1	0	0	2	1	0
P036	1	1	2	0	1	1	1	0	BRAF	2	1	1	1	1	1	2	0	1	0	0	0	1	0	1	0	0	2	1	0
P037	1	1	2	0	1	1	1	0	BRAF	2	1	1	1	1	1	2	0	1	0	0	0	1	0	1	0	0	2	1	0
P038	1	1	2	0	1	1	1	0	BRAF	1	1	1	1	1	1	1	0	1	0	0	0	1	0	0	0	0	3	0	0
P039	1	2	2	0	1	1	1	0	BRAF	2	1	1	1	1	2	2	0	1	0	0	0	1	0	1	0	0	2	1	0
P040	1	1	2	0	1	1	1	0	BRAF	2	1	1	1	2	1	2	0	1	0	0	0	1	0	0	0	0	3	0	0
P041	2	1	2	0	1	1	1	0	BRAF	1	1	1	1	1	1	1	0	1	0	0	0	1	0	0	0	0	3	0	0
P042	1	2	2	0	1	1	1	0	BRAF	2	1	1	1	1	2	2	0	1	0	0	0	1	0	1	0	0	2	1	0
P043	1	1	2	0	1	1	1	0	BRAF	2	1	1	1	1	1	2	0	1	0	0	0	1	0	1	0	0	2	1	0
P044	1	1	2	0	1	1	1	0	BRAF	1	1	1	1	1	1	1	0	1	0	0	0	1	0	1	0	0	2	1	0
P045	1	2	2	0	1	1	1	0	BRAF	1	1	1	1	1	2	1	0	1	0	0	0	1	0	0	0	0	3	0	0
P046	1	1	2	0	1	1	1	0	BRAF	1	1	1	1	1	2	1	0	1	0	0	0	1	0	1	0	0	2	1	0
P047	1	1	2	0	1	1	1	0	BRAF	2	1	1	1	1	2	2	0	1	0	0	0	1	0	0	0	0	3	0	0
P048	2	1	2	0	1	1	1	0	BRAF	2	1	1	1	1	1	2	0	1	0	0	0	1	0	0	0	0	3	0	0
P049	2	2	2	0	1	1	1	0	BRAF	2	1	1	1	1	1	2	0	1	0	0	0	1	0	1	0	0	2	1	0
P050	1	2	2	0	1	1	1	0	BRAF	2	1	1	1	1	1	2	0	1	0	0	0	1	0	0	0	0	3	0	0
P051	1	1	2	0	1	1	1	0	BRAF	2	1	1	1	2	1	2	0	1	0	0	0	1	0	0	0	0	3	0	0
P052	1	1	2	0	1	1	1	0	BRAF	1	1	1	1	1	1	1	0	1	0	0	0	1	0	0	0	0	3	0	0
P053	1	1	2	0	1	1	1	0	BRAF	1	1	1	1	1	1	1	0	1	0	0	0	1	0	0	0	0	3	0	0
P054	2	1	2	0	1	1	1	0	BRAF	2	1	1	1	1	1	2	0	1	0	0	0	1	0	0	0	0	3	0	0
P055	1	2	2	0	1	1	1	0	BRAF	1	1	1	1	1	2	1	0	1	0	0	0	1	0	1	0	0	2	1	0
P056	2	1	2	0	1	1	1	0	BRAF	1	1	1	1	1	1	1	0	1	0	0	0	1	0	1	0	0	2	1	0
P057	1	1	2	0	1	1	1	0	BRAF	2	1	1	1	2	1	2	0	1	0	0	0	1	0	1	0	0	2	1	0
P058	1	2	2	0	1	1	1	0	BRAF	2	1	1	1	1	1	2	0	1	0	0	0	1	0	1	0	0	2	1	0
P059	1	2	2	0	1	1	1	0	BRAF	2	1	1	1	2	1	2	0	1	0	0	0	1	0	1	0	0	2	1	0
P060	2	1	2	0	1	1	1	0	BRAF	2	1	1	1	1	1	2	0	1	0	0	0	1	0	1	0	0	2	1	0
P061	2	2	2	0	1	1	1	0	BRAF	1	1	1	1	1	2	1	0	1	0	0	0	1	0	1	0	0	2	1	0
P062	1	1	2	0	1	1	1	0	BRAF	1	1	1	1	1	1	1	0	1	0	0	0	1	0	1	0	0	2	1	0
P063	1	2	2	0	1	1	1	0	BRAF	2	1	1	1	1	1	2	0	1	0	0	0	1	0	1	0	0	2	1	0
P064	1	2	2	0	1	1	1	0	BRAF	2	1	1	1	2	1	2	0	1	0	0	0	1	0	1	0	0	2	1	0
P065	2	1	2	0	1	1	1	0	BRAF	2	1	1	1	1	2	2	0	1	0	0	0	1	0	0	0	0	3	0	0
P066	2	1	2	0	1	1	1	0	BRAF	1	4	3	2	1	1	1	0	1	0	0	0	1	0	1	0	0	2	1	0
P067	1	1	2	0	1	1	1	0	BRAF	1	1	1	1	1	1	1	0	1	0	0	0	1	0	1	0	0	2	1	0
P068	2	1	2	0	1	1	1	0	BRAF	2	1	1	1	1	1	2	0	1	0	0	0	1	0	1	0	0	2	1	0
P069	2	2	2	0	1	1	1	0	BRAF	1	2	2	2	1	2	1	0	1	0	0	0	1	0	1	0	0	2	1	0
P070	1	1	2	0	1	1	1	0	BRAF	2	1	1	1	1	1	2	0	1	0	0	0	1	0	0	0	0	3	0	0
P071	2	1	2	0	1	1	1	0	BRAF	2	1	1	1	2	2	2	0	1	0	0	0	1	0	1	0	0	2	1	0
P072	2	1	2	0	1	1	1	0	BRAF	1	1	1	1	3	1	1	0	1	0	0	0	1	0	1	0	0	2	1	0
P073	1	1	2	0	1	1	1	0	BRAF	2	1	1	1	1	1	2	0	1	0	0	0	1	0	0	0	0	3	0	0
P074	1	1	2	0	1	1	1	0	BRAF	1	1	1	1	2	2	1	0	1	0	0	0	1	0	0	0	0	3	0	0
P075	1	2	2	0	1	1	1	0	BRAF	1	1	1	1	1	1	1	0	1	0	0	0	1	0	1	0	0	2	1	0
P076	1	2	2	0	1	1	1	0	BRAF	1	1	1	1	2	1	1	0	1	0	0	0	1	0	1	0	0	2	1	0
P077	1	2	2	0	1	1	1	0	BRAF	2	1	1	1	3	1	2	0	1	0	0	0	1	0	1	0	0	2	1	0
P078	1	2	2	0	1	2	2	0	BRAF	1	1	1	1	2	1	1	0	1	0	0	0	1	0	0	0	0	3	0	0
P079	1	1	2	0	1	1	1	0	BRAF	1	1	1	1	1	1	1	0	1	0	0	0	1	0	1	0	0	2	1	0
P080	2	2	2	0	1	1	1	0	BRAF	2	1	1	1	1	1	2	0	1	0	0	0	1	0	0	0	0	3	0	0
P081	1	1	2	0	1	1	1	0	BRAF	2	1	1	1	1	2	2	0	1	0	0	0	1	0	1	0	0	2	1	0
P082	1	1	2	0	1	1	1	0	BRAF	1	1	1	1	2	1	1	0	1	0	0	0	1	0	0	0	0	3	0	0
P083	1	1	2	0	1	1	1	0	BRAF	2	1	1	1	1	1	2	0	1	0	0	0	1	0	0	0	0	3	0	0
P084	1	2	2	0	1	1	1	0	BRAF	1	1	1	1	1	2	1	0	1	0	0	0	1	0	1	0	0	2	1	0
P085	1	1	2	0	1	1	1	0	BRAF	1	1	1	1	1	1	1	0	1	0	0	0	1	0	1	0	0	2	1	0
P086	1	1	2	0	1	1	1	0	BRAF	2	1	1	1	1	1	2	0	1	0	0	0	1	0	1	0	0	2	1	0
P087	1	1	2	0	1	1	1	0	BRAF	2	1	1	1	2	1	2	0	1	0	0	0	1	0	1	0	0	2	1	0
P088	1	2	2	0	1	1	1	0	BRAF	1	1	1	1	1	2	1	0	1	0	0	0	1	0	1	0	0	2	1	0
P089	2	1	2	0	1	1	1	0	BRAF	1	1	1	1	1	1	1	0	1	0	0	0	1	0	1	0	0	2	1	0
P090	1	1	2	0	1	1	1	0	BRAF	2	1	1	1	1	1	2	0	1	0	0	0	1	0	0	0	0	3	0	0
P091	2	1	2	0	1	2	2	0	BRAF	2	1	1	1	1	1	2	0	1	0	0	0	1	0	1	0	0	2	1	0
P092	1	1	2	0	1	1	1	0	BRAF	1	1	1	1	1	2	1	0	1	0	0	0	1	0	1	0	1	1	0	1
P093	1	1	2	0	1	1	1	0	BRAF	2	1	1	1	1	1	2	0	1	0	0	0	1	0	1	0	0	2	1	0
P094	1	2	2	0	1	1	1	0	BRAF	2	1	1	1	1	1	2	0	1	0	0	0	1	0	0	0	0	3	0	0
P095	1	1	2	0	1	1	1	0	BRAF	2	1	1	1	1	1	2	0	1	0	0	0	1	0	1	0	0	2	1	0
P096	1	2	2	0	1	1	1	0	BRAF	1	1	1	1	2	2	1	0	1	0	0	0	1	0	1	0	0	2	1	0
P097	1	1	2	0	1	1	1	0	BRAF	2	1	1	1	1	2	2	0	1	0	0	0	1	0	1	1	1	2	1	0
P098	1	2	2	0	1	1	1	0	BRAF	1	1	1	1	1	2	1	0	1	0	0	0	1	0	1	0	0	2	1	0
P099	2	2	2	0	1	1	1	0	BRAF	1	2	2	2	1	1	1	0	1	0	0	0	1	0	1	0	0	2	1	0
P100	1	2	2	0	1	1	1	0	BRAF	2	1	1	1	1	2	2	0	1	0	0	0	1	0	1	0	0	2	1	0
P101	1	2	2	0	1	1	1	0	BRAF	1	1	1	1	1	1	1	0	1	0	0	0	1	0	1	0	0	2	1	0
P102	1	1	2	0	1	1	1	0	BRAF	1	1	1	1	1	1	1	0	1	0	0	0	1	0	1	0	0	2	1	0
P103	1	1	2	0	1	1	1	0	BRAF	1	1	1	1	1	2	1	0	1	0	0	0	1	0	1	0	0	2	1	0
P104	1	1	2	0	1	1	1	0	BRAF	1	1	1	1	1	1	1	0	1	0	0	0	1	0	1	0	0	2	1	0
P105	1	1	2	0	1	1	1	0	BRAF	1	1	1	1	1	1	1	0	1	0	0	0	1	0	1	0	0	2	1	0
P106	1	1	2	0	1	1	1	0	BRAF	2	1	1	1	1	1	2	0	1	0	0	0	1	0	0	0	0	3	0	0
P107	1	2	2	0	1	1	1	0	BRAF	1	1	1	1	1	1	1	0	1	0	0	0	1	0	1	0	0	2	1	0
P108	1	2	2	0	1	1	1	0	BRAF	2	1	1	1	1	1	2	0	1	0	0	0	1	0	0	0	0	3	0	0
P109	1	1	2	0	1	1	1	0	BRAF	2	1	1	1	1	1	2	0	1	0	0	0	1	0	0	0	0	3	0	0
P110	1	2	2	0	1	1	1	0	BRAF	2	1	1	1	1	1	2	0	1	0	0	0	1	0	1	0	0	2	1	0
P111	1	2	2	0	1	1	1	0	BRAF	2	1	1	1	1	1	2	0	1	0	0	0	1	0	0	0	0	3	0	0
P112	1	1	2	0	1	1	1	0	BRAF	1	1	1	1	1	1	1	0	1	0	0	0	1	0	1	0	0	2	1	0
P113	1	1	2	0	1	1	1	0	BRAF	2	1	1	1	1	1	2	0	1	0	0	0	1	0	0	0	0	3	0	0
P114	1	1	2	0	1	1	1	0	BRAF	2	1	1	1	1	2	2	0	1	0	0	0	1	0	1	0	0	2	1	0
P115	2	1	2	0	1	1	1	0	BRAF	2	1	1	1	1	1	2	0	1	0	0	0	1	0	0	0	0	3	0	0
P116	1	2	2	0	1	1	1	0	BRAF	1	1	1	1	1	2	1	0	1	0	0	0	1	0	1	0	0	2	1	0
P117	1	2	2	0	1	1	1	0	BRAF	2	1	1	1	1	1	2	0	1	0	0	0	1	0	0	0	0	3	0	0
P118	1	2	2	0	1	1	1	0	BRAF	2	1	1	1	1	1	2	0	1	0	0	0	1	0	0	0	0	3	0	0
P119	1	2	2	0	1	1	1	0	BRAF	1	1	1	1	1	2	1	0	1	0	0	0	1	0	1	0	0	2	1	0
P120	1	2	2	0	1	1	1	0	BRAF	1	1	1	1	1	2	1	0	1	0	0	0	1	0	1	0	1	2	1	0
P121	1	1	2	0	1	1	1	0	BRAF	2	1	1	1	1	1	2	0	1	0	0	0	1	0	1	0	0	2	1	0
P122	2	2	2	0	1	1	1	0	BRAF	1	1	1	1	1	1	1	0	1	0	0	0	1	0	1	0	0	2	1	0
P123	2	2	2	0	1	1	1	0	BRAF	1	1	1	1	1	2	1	0	1	0	0	0	1	0	1	0	0	2	1	0
P124	1	1	2	0	1	1	1	0	BRAF	2	1	1	1	3	2	2	0	1	0	0	0	1	0	1	0	0	2	1	0
P125	1	2	2	0	1	1	1	0	BRAF	1	1	1	1	1	1	1	0	1	0	0	0	1	0	1	0	0	2	1	0
P126	1	2	2	0	1	1	1	0	BRAF	2	1	1	1	1	2	2	0	1	0	0	0	1	0	1	0	0	2	1	0
P127	1	1	2	0	1	1	1	0	BRAF	2	1	1	1	1	1	2	0	1	0	0	0	1	0	1	0	0	2	1	0
P128	1	1	2	0	1	1	1	0	BRAF	2	1	1	1	1	1	2	0	1	0	0	0	1	0	1	0	0	2	1	0
P129	1	2	2	0	1	1	1	0	BRAF	2	1	1	1	3	2	2	0	1	0	0	0	1	0	1	0	0	2	1	0
P130	2	2	2	0	1	1	1	0	BRAF	1	1	1	1	2	1	1	0	1	0	0	0	1	0	0	0	0	3	0	0
P131	1	1	2	0	1	1	1	0	BRAF	1	1	1	1	1	2	1	0	1	0	0	0	1	0	1	0	0	2	1	0
P132	1	1	2	0	1	1	1	0	BRAF	1	1	1	1	2	1	1	0	1	0	0	0	1	0	0	0	0	3	0	0
P133	1	2	2	0	1	1	1	0	BRAF	2	1	1	1	1	1	2	0	1	0	0	0	1	0	1	0	0	2	1	0
P134	2	1	2	0	1	1	1	0	BRAF	2	1	1	1	1	2	2	0	1	0	0	0	1	0	1	0	0	2	1	0
P135	1	1	2	0	1	1	1	0	BRAF	2	1	1	1	1	1	2	0	1	0	0	0	1	0	0	0	0	3	0	0
P136	1	2	2	0	1	1	1	0	BRAF	1	1	1	1	1	1	1	0	1	0	0	0	1	0	0	0	0	3	0	0
P137	1	1	2	0	1	1	1	0	BRAF	1	1	1	1	1	1	1	0	1	0	0	0	1	0	1	0	0	2	1	0
P138	2	2	2	0	1	1	1	0	BRAF	2	1	1	1	1	1	2	0	1	0	0	0	1	0	1	0	0	2	1	0
P139	1	1	2	0	1	1	1	0	BRAF	1	1	1	1	1	1	1	0	1	0	0	0	1	0	0	0	0	3	0	0
P140	1	1	2	0	1	1	1	0	BRAF	1	1	1	1	1	1	1	0	1	0	0	0	1	0	1	0	0	2	1	0
P141	1	2	2	0	1	1	1	0	BRAF	1	1	1	1	2	1	1	0	1	0	0	0	1	0	1	0	0	2	1	0
P142	2	1	2	0	1	1	1	0	BRAF	1	1	1	1	2	2	1	0	1	0	0	0	1	0	1	0	0	2	1	0
P143	1	1	2	0	1	1	1	0	BRAF	2	1	1	1	1	2	2	0	1	0	0	0	1	0	1	0	0	2	1	0
P144	1	1	2	0	1	1	1	0	BRAF	2	1	1	1	1	1	2	0	1	0	0	0	1	0	1	0	0	2	1	0
P145	1	1	2	0	1	1	1	0	BRAF	2	1	1	1	2	1	2	0	1	0	0	0	1	0	0	0	0	3	0	0
P146	1	1	2	0	1	1	1	0	BRAF	1	2	2	2	1	2	1	0	1	0	0	0	1	0	1	0	0	2	1	0
P147	1	2	2	0	1	1	1	0	BRAF	2	1	1	1	1	1	2	0	1	0	0	0	1	0	1	0	0	2	1	0
P148	1	2	2	0	1	1	1	0	BRAF	2	1	1	1	1	1	2	0	1	0	0	0	1	0	0	0	0	3	0	0
P149	2	1	2	0	1	1	1	0	BRAF	2	1	1	1	1	2	2	0	1	0	0	0	1	0	1	0	0	2	1	0
P150	1	2	2	0	1	1	1	0	BRAF	2	1	1	1	1	1	2	0	1	0	0	0	1	0	0	0	0	3	0	0
P151	1	2	2	0	1	1	1	0	BRAF	1	1	1	1	1	2	1	0	1	0	0	0	1	0	1	0	0	2	1	0
P152	1	1	2	0	1	1	1	0	BRAF	2	1	1	1	3	1	2	0	1	0	0	0	1	0	0	0	0	3	0	0
P153	1	1	2	0	1	1	1	0	BRAF	2	1	1	1	1	1	2	0	1	0	0	0	1	0	0	0	0	3	0	0
P154	1	2	2	0	1	1	1	0	BRAF	1	1	1	1	1	2	1	0	1	0	0	0	1	0	1	0	0	2	1	0
P155	1	1	2	0	1	1	1	0	BRAF	2	1	1	1	1	1	2	0	1	0	0	0	1	0	1	0	0	2	1	0
P156	2	2	2	0	1	1	1	0	BRAF	1	1	1	1	1	1	1	0	1	0	0	0	1	0	1	0	0	2	1	0
P157	1	2	2	0	1	1	1	0	BRAF	2	1	1	1	1	1	2	0	1	0	0	0	1	0	1	0	0	2	1	0
P158	1	1	2	0	1	1	1	0	BRAF	1	1	1	1	1	2	1	0	1	0	0	0	1	0	1	0	0	2	1	0
P159	1	2	2	0	1	1	1	0	BRAF	1	1	1	1	1	2	1	0	1	0	0	0	1	0	1	0	0	2	1	0
P160	2	2	2	0	1	1	1	0	BRAF	2	1	1	1	2	1	2	0	1	0	0	0	1	0	1	0	0	2	1	0
P161	1	2	2	0	1	1	1	0	BRAF	2	1	1	1	1	2	2	0	1	0	0	0	1	0	1	0	0	2	1	0
P162	1	1	2	0	1	1	1	0	BRAF	2	1	1	1	1	1	2	0	1	0	0	0	1	0	1	0	0	2	1	0
P163	1	2	2	0	1	1	1	0	BRAF	1	1	1	1	1	1	1	0	1	0	0	0	1	0	0	0	0	3	0	0
P164	1	2	2	0	1	1	2	0	BRAF	1	1	1	1	1	1	1	0	1	0	0	0	1	0	1	0	0	2	1	0
P165	1	1	2	0	1	1	1	0	BRAF	2	1	1	1	1	1	2	0	1	0	0	0	1	0	0	0	0	3	0	0
P166	2	1	2	0	1	1	1	0	BRAF	2	1	1	1	1	2	2	0	1	0	0	0	1	0	1	0	0	2	1	0
P167	1	1	2	0	1	1	1	0	BRAF	2	1	1	1	1	1	2	0	1	0	0	0	1	0	1	0	0	2	1	0
P168	1	1	2	0	1	1	1	0	BRAF	1	1	1	1	1	1	1	0	1	0	0	0	1	0	0	0	0	3	0	0
P169	1	1	2	0	1	1	1	0	BRAF	2	1	1	1	2	1	2	0	1	0	0	0	1	0	1	0	0	2	1	0
P170	1	2	2	0	1	1	1	0	BRAF	1	1	1	1	1	1	1	0	1	0	0	0	1	0	0	0	0	3	0	0
P171	1	1	2	0	1	1	1	0	BRAF	1	2	2	2	1	1	1	0	1	0	0	0	1	0	1	0	0	2	1	0
P172	1	1	2	0	1	1	1	0	BRAF	1	2	2	2	1	2	1	0	1	0	0	0	1	0	1	0	0	2	1	0
P173	2	2	2	0	1	1	1	0	BRAF	1	1	1	1	2	1	1	0	1	0	0	0	1	0	1	0	0	2	1	0
P174	1	1	2	0	1	1	1	0	BRAF	2	1	1	1	1	1	2	0	1	0	0	0	1	0	1	0	0	2	1	0
P175	1	2	2	0	1	1	1	0	BRAF	2	1	1	1	1	1	2	0	1	0	0	0	1	0	0	0	0	3	0	0
P176	1	1	2	0	1	1	1	0	BRAF	2	2	2	2	1	1	2	0	1	0	0	0	1	0	1	0	0	2	1	0
P177	1	2	2	0	1	1	1	0	BRAF	1	1	1	1	1	1	1	0	1	0	0	0	1	0	1	0	0	2	1	0
P178	1	1	2	0	1	1	1	0	BRAF	2	1	1	1	1	1	2	0	1	0	0	0	1	0	0	0	0	3	0	0
P179	2	2	2	0	1	1	1	0	BRAF	1	1	1	1	2	2	1	0	1	0	0	0	1	0	1	0	0	2	1	0
P180	1	1	2	0	1	1	1	0	BRAF	2	1	1	1	3	1	2	0	1	0	0	0	1	0	1	0	0	2	1	0
P181	1	1	2	0	1	1	1	0	BRAF	2	2	2	2	1	1	2	0	1	0	0	0	1	0	0	0	0	3	0	0
P182	1	2	2	0	1	1	1	0	BRAF	1	1	1	1	1	2	1	0	1	0	0	0	1	0	1	0	0	2	1	0
P183	1	2	2	0	1	1	1	0	BRAF	2	1	1	1	1	1	2	0	1	0	0	0	1	0	1	0	0	2	1	0
P184	1	2	2	0	1	1	1	0	BRAF	1	1	1	1	2	1	1	0	1	0	0	0	1	0	1	0	0	2	1	0
P185	1	1	2	0	1	1	1	0	BRAF	1	1	1	1	1	2	1	0	1	0	0	0	1	0	1	0	0	2	1	0
P186	1	1	2	0	1	1	1	0	BRAF	1	1	1	1	1	2	1	0	1	0	0	0	1	0	1	0	0	2	1	0
P187	1	1	2	0	1	1	1	0	BRAF	2	1	1	1	1	1	2	0	1	0	0	0	1	0	1	0	0	2	1	0
P188	1	2	2	0	1	1	1	0	BRAF	1	1	1	1	3	1	1	0	1	0	0	0	1	0	1	0	0	2	1	0
P189	1	2	2	0	1	1	1	0	BRAF	1	1	1	1	2	1	1	0	1	0	0	0	1	0	1	0	0	2	1	0
P190	1	1	2	0	1	1	1	0	BRAF	1	1	1	1	1	2	1	0	1	0	0	0	1	0	1	0	0	2	1	0
P191	1	1	2	0	1	1	1	0	BRAF	2	5	3	2	1	1	2	0	1	0	0	0	1	0	1	0	0	2	1	0
P192	1	1	2	0	1	1	1	0	BRAF	2	1	1	1	1	1	2	0	1	0	0	0	1	0	1	0	0	2	1	0
P193	1	1	2	0	3	0	0	0	0	2	1	1	1	1	2	2	0	1	0	0	0	1	0	1	0	0	2	1	0
P194	2	1	2	0	2	1	1	0	0	1	2	2	2	1	1	1	0	1	0	0	0	1	0	0	0	0	3	0	0
P195	1	1	2	0	3	0	0	0	0	1	1	1	1	1	1	1	0	1	0	0	0	1	0	0	0	0	3	0	0
P196	1	1	2	0	2	1	1	0	0	1	2	2	2	1	1	1	0	1	0	0	0	1	0	0	0	0	3	0	0
P197	1	1	2	0	3	0	0	0	0	2	1	1	1	1	2	2	0	1	0	0	0	1	0	1	0	0	2	1	0
P198	1	2	2	0	3	0	0	0	0	2	1	1	1	1	2	2	0	1	0	0	0	1	0	0	0	0	3	0	0
P199	1	2	2	0	3	0	0	0	0	2	1	1	1	1	1	2	0	1	0	0	0	1	0	1	0	0	2	1	0
P200	1	1	2	0	3	0	0	0	0	2	1	1	1	1	2	2	0	1	0	0	0	1	0	0	0	0	3	0	0
P201	1	1	2	0	3	0	0	0	0	1	2	2	2	1	2	1	0	1	0	0	0	1	0	1	0	0	2	1	0
P202	1	2	2	0	3	0	0	0	0	2	1	1	1	1	2	2	0	1	0	0	0	1	0	1	0	0	2	1	0
P203	1	1	2	0	3	0	0	0	0	1	1	1	1	1	1	1	0	1	0	0	0	1	0	0	0	0	3	0	0
P204	1	1	2	0	3	0	0	0	0	1	1	1	1	1	2	1	0	1	0	0	0	1	0	1	1	0	2	1	0
P205	2	1	2	1	1	2	2	1	BRAF、PIK3CA基因 21号外显子 p.H1047R错义变异 NM_006218.3:c.3140A>G p.H1047R	2	1	1	1	2	2	3	1	2	1	0	0	2	1	1	0	0	2	1	0
P206	2	2	2	0	1	1	1	1	BRAF	2	1	1	1	2	1	3	1	2	1	1	1	1	0	1	0	0	2	1	0
P207	1	2	2	0	1	1	1	1	BRAF	2	1	1	1	1	2	3	1	2	1	1	1	1	0	1	1	0	2	1	0
P208	2	1	2	0	1	1	1	1	BRAF	2	1	1	1	1	2	3	1	2	1	1	1	1	0	0	0	0	3	0	0
P209	1	2	2	0	1	1	1	1	BRAF	2	1	1	1	1	1	3	1	2	1	1	1	1	0	1	0	0	2	1	0
P210	1	1	2	0	1	1	1	1	BRAF	2	1	1	1	1	2	3	1	2	1	0	0	2	1	1	0	0	2	1	0
P211	1	2	2	0	1	1	1	1	BRAF	2	1	1	1	1	1	3	1	2	1	1	1	1	0	1	0	0	2	1	0
P212	1	1	2	0	1	1	1	1	BRAF	1	1	1	1	2	1	3	1	2	1	1	1	1	0	1	0	0	2	1	0
P213	1	1	2	0	1	1	1	1	BRAF	2	1	1	1	1	1	3	1	2	1	1	1	1	0	1	0	0	2	1	0
P214	1	2	2	0	1	1	1	1	BRAF	2	1	1	1	2	1	3	1	2	1	1	1	1	0	1	0	0	2	1	0
P215	1	2	2	0	1	1	1	1	BRAF	1	1	1	1	1	2	3	1	2	1	0	0	2	1	1	0	0	2	1	0
P216	1	1	2	0	1	1	1	1	BRAF	2	1	1	1	1	1	3	1	2	1	1	1	1	0	1	0	0	2	1	0
P217	1	1	2	0	1	1	1	1	BRAF	1	1	1	1	1	1	3	1	2	1	1	1	1	0	0	0	0	3	0	0
P218	1	1	2	0	2	1	1	1	0	2	2	2	2	1	1	3	1	2	1	1	1	1	0	0	0	0	3	0	0
P219	2	2	1	0	2	1	1	1	RET	2	2	2	2	1	2	3	1	2	1	0	0	2	1	1	0	0	2	1	0
P220	1	2	2	1	1	2	2	1	BRAF、TP53	1	1	1	1	1	1	1	0	2	1	1	1	1	0	1	0	0	2	1	0
P221	1	2	2	0	1	1	1	1	BRAF	1	1	1	1	1	2	1	0	2	1	0	0	2	1	1	0	0	2	1	0
P222	2	2	2	0	1	1	1	1	BRAF	1	1	1	1	1	1	1	0	2	1	1	1	1	0	1	0	0	2	1	0
P223	1	1	2	0	1	1	1	1	BRAF	1	1	1	1	1	1	1	0	2	1	1	1	1	0	1	0	0	2	1	0
P224	1	2	2	0	1	1	1	1	BRAF	2	1	1	1	1	1	2	0	2	1	1	1	1	0	1	0	0	2	1	0
P225	1	1	2	0	1	1	1	1	BRAF	1	1	1	1	1	2	1	0	2	1	0	0	2	1	1	0	0	2	1	0
P226	2	1	2	0	1	1	1	1	BRAF	2	1	1	1	1	1	2	0	2	1	1	1	1	0	1	0	0	2	1	0
P227	1	1	2	0	1	1	1	1	BRAF	2	1	1	1	2	1	2	0	2	1	1	1	1	0	1	1	0	2	1	0
P228	1	2	2	0	1	1	1	1	BRAF	2	1	1	1	1	1	2	0	2	1	1	1	1	0	1	0	0	2	1	0
P229	2	1	2	0	1	1	1	1	BRAF	1	1	1	1	1	1	1	0	2	1	1	1	1	0	1	0	0	2	1	0
P230	1	1	2	0	1	1	1	1	BRAF%	2	1	1	1	1	1	2	0	2	1	1	1	1	0	1	0	0	2	1	0
P231	1	2	2	0	1	1	1	1	BRAF	2	1	1	1	1	1	2	0	2	1	0	0	2	1	1	0	0	2	1	0
P232	2	2	2	0	1	1	1	1	BRAF	1	1	1	1	1	2	1	0	2	1	0	0	2	1	1	0	1	2	1	0
P233	1	1	2	0	1	1	1	1	BRAF	2	1	1	1	2	1	2	0	2	1	0	0	2	1	1	1	0	2	1	0
P234	1	1	2	0	1	1	1	1	BRAF	1	1	1	1	3	1	1	0	2	1	1	1	1	0	0	0	0	3	0	0
P235	2	1	2	0	1	1	1	1	BRAF	1	1	1	1	1	1	1	0	2	1	1	1	1	0	1	0	0	2	1	0
P236	2	1	2	0	1	1	1	1	BRAF	2	1	1	1	1	1	2	0	2	1	0	0	2	1	1	0	0	2	1	0
P237	1	2	2	0	1	1	1	1	BRAF	1	1	1	1	2	1	1	0	2	1	1	1	1	0	1	0	0	2	1	0
P238	1	1	2	0	1	1	1	1	BRAF	2	1	1	1	1	1	2	0	2	1	0	0	2	1	0	0	0	3	0	0
P239	1	1	2	0	1	1	1	1	BRAF	2	1	1	1	1	2	2	0	2	1	1	1	1	0	1	0	0	2	1	0
P240	1	1	2	0	1	1	1	1	BRAF	2	1	1	1	1	1	2	0	2	1	1	1	1	0	1	0	0	2	1	0
P241	1	1	2	0	1	1	1	1	BRAF	2	1	1	1	1	1	2	0	2	1	1	1	1	0	0	0	0	3	0	0
P242	2	1	2	0	1	1	1	1	BRAF	1	1	1	1	1	1	1	0	2	1	1	1	1	0	1	0	0	2	1	0
P243	1	1	2	0	1	1	1	1	BRAF	1	1	1	1	2	1	1	0	2	1	1	1	1	0	0	0	0	3	0	0
P244	2	1	2	0	1	1	1	1	BRAF	2	1	1	1	2	1	2	0	2	1	1	1	1	0	1	1	0	2	1	0
P245	2	1	2	0	1	2	2	1	BRAF基因	1	1	1	1	1	2	1	0	2	1	1	1	1	0	1	0	0	2	1	0
P246	1	1	2	0	1	1	1	1	BRAF	2	1	1	1	1	1	2	0	2	1	1	1	1	0	1	0	0	2	1	0
P247	2	1	2	0	1	1	1	1	BRAF	1	1	1	1	1	1	1	0	2	1	1	1	1	0	0	0	0	3	0	0
P248	1	1	2	0	1	1	1	1	BRAF	2	1	1	1	1	1	2	0	2	1	1	1	1	0	1	0	0	2	1	0
P249	1	2	2	0	1	1	1	1	BRAF	1	1	1	1	1	1	1	0	2	1	1	1	1	0	1	0	0	2	1	0
P250	2	2	2	0	1	1	1	1	BRAF	1	1	1	1	1	1	1	0	2	1	1	1	1	0	1	0	0	2	1	0
P251	1	1	2	0	1	1	1	1	BRAF	2	1	1	1	1	1	2	0	2	1	1	1	1	0	1	0	0	2	1	0
P252	1	1	2	1	1	2	2	1	BRAF	1	1	1	1	1	1	1	0	2	1	1	1	1	0	1	0	0	2	1	0
P253	2	1	2	0	1	1	1	1	BRAF	1	1	1	1	1	2	1	0	2	1	1	1	1	0	0	0	0	3	0	0
P254	2	1	2	0	1	1	1	1	BRAF	2	1	1	1	1	2	2	0	2	1	0	0	2	1	1	0	0	2	1	0
P255	1	1	2	0	1	1	1	1	BRAF	1	1	1	1	1	1	1	0	2	1	1	1	1	0	1	0	0	2	1	0
P256	2	2	2	0	1	1	1	1	BRAF	1	1	1	1	1	2	1	0	2	1	1	1	1	0	1	0	0	2	1	0
P257	2	2	2	0	1	1	1	1	BRAF	1	1	1	1	2	2	1	0	2	1	1	1	1	0	1	0	0	2	1	0
P258	2	1	2	0	1	1	1	1	BRAF	1	1	1	1	1	2	1	0	2	1	1	1	1	0	1	1	0	2	1	0
P259	1	1	2	0	1	1	1	1	BRAF	1	1	1	1	1	1	1	0	2	1	1	1	1	0	1	0	0	2	1	0
P260	1	2	2	0	1	1	1	1	BRAF	1	1	1	1	1	2	1	0	2	1	1	1	1	0	1	0	0	2	1	0
P261	1	2	2	0	1	1	1	1	BRAF	1	1	1	1	1	1	1	0	2	1	1	1	1	0	1	0	0	2	1	0
P262	1	1	2	0	1	1	1	1	BRAF	1	1	1	1	1	2	1	0	2	1	1	1	1	0	1	0	0	2	1	0
P263	1	1	2	0	1	1	1	1	BRAF	2	1	1	1	1	1	2	0	2	1	1	1	1	0	0	0	0	3	0	0
P264	1	1	2	0	1	1	1	1	BRAF	1	1	1	1	1	1	1	0	2	1	1	1	1	0	1	0	0	2	1	0
P265	1	1	2	0	1	1	1	1	BRAF	2	1	1	1	1	1	2	0	2	1	1	1	1	0	1	0	0	2	1	0
P266	1	1	2	0	1	1	1	1	BRAF	2	1	1	1	1	1	2	0	2	1	1	1	1	0	1	0	0	2	1	0
P267	1	1	2	0	1	1	1	1	BRAF	2	1	1	1	1	2	2	0	2	1	1	1	1	0	1	0	0	2	1	0
P268	2	1	2	0	1	1	1	1	BRAF	2	1	1	1	2	2	2	0	2	1	0	0	2	1	0	0	0	3	0	0
P269	1	2	2	0	1	1	1	1	BRAF	1	1	1	1	1	1	1	0	2	1	1	1	1	0	1	0	0	2	1	0
P270	2	1	2	0	1	1	1	1	BRAF	1	1	1	1	1	2	1	0	2	1	1	1	1	0	1	0	0	2	1	0
P271	1	2	2	0	1	1	1	1	BRAF	2	1	1	1	2	1	2	0	2	1	1	1	1	0	1	0	0	2	1	0
P272	1	1	2	0	1	1	1	1	BRAF	1	1	1	1	1	1	1	0	2	1	1	1	1	0	0	0	0	3	0	0
P273	2	2	2	0	1	1	1	1	BRAF	2	1	1	1	1	1	2	0	2	1	1	1	1	0	1	0	0	2	1	0
P274	2	1	2	0	1	1	1	1	BRAF	2	1	1	1	1	1	2	0	2	1	1	1	1	0	0	0	0	3	0	0
P275	1	2	2	0	1	1	1	1	BRAF	2	1	1	1	1	1	2	0	2	1	1	1	1	0	1	0	0	2	1	0
P276	1	1	2	0	1	1	1	1	BRAF	1	1	1	1	1	2	1	0	2	1	1	1	1	0	0	1	0	3	0	0
P277	2	2	2	0	1	1	1	1	BRAF	1	1	1	1	1	1	1	0	2	1	1	1	1	0	1	0	0	2	1	0
P278	2	2	2	0	1	1	1	1	BRAF	1	1	1	1	1	1	1	0	2	1	1	1	1	0	1	0	0	2	1	0
P279	1	2	2	0	1	1	1	1	BRAF	1	1	1	1	2	2	1	0	2	1	1	1	1	0	1	0	0	2	1	0
P280	1	1	2	0	1	1	1	1	BRAF	2	1	1	1	2	2	2	0	2	1	1	1	1	0	1	0	0	2	1	0
P281	1	2	2	0	1	1	1	1	BRAF	1	1	1	1	1	2	1	0	2	1	1	1	1	0	1	0	0	2	1	0
P282	1	1	2	1	1	2	2	1	BRAF、PIK3CA基因 21号外显子p.H1047L错义变异 NM_006218.3:c.3140A>Tp.H1047L	1	1	1	1	1	1	1	0	2	1	1	1	1	0	1	0	0	2	1	0
P283	2	1	2	0	3	0	0	1	0	2	1	1	1	1	1	2	0	2	1	1	1	1	0	0	0	0	3	0	0
P284	1	2	2	0	3	0	0	1	0	2	1	1	1	2	1	2	0	2	1	1	1	1	0	1	0	0	2	1	0
P285	1	1	2	0	3	0	0	1	0	2	1	1	1	1	1	2	0	2	1	1	1	1	0	1	1	0	2	1	0
P286	1	2	2	0	2	1	1	1	NTRK1基因	2	2	2	2	1	1	2	0	2	1	1	1	1	0	1	0	0	2	1	0
P287	1	2	1	0	2	1	1	1	RET基因 CCDC6-RET(C1:R12) 基因重排(融合)	2	1	1	1	1	1	2	0	2	1	1	1	1	0	0	0	0	3	0	0
P288	1	1	1	0	2	1	1	1	RET基因CCDC6-RET(C1:R12)基因重排、 RET基因ADARB2-RET(A8:R12)基因重排(融合)	1	1	1	1	1	2	1	0	2	1	1	1	1	0	1	0	0	2	1	0
P289	2	1	2	0	1	1	1	2	BRAF	1	1	1	1	1	2	3	1	2	2	1	1	2	1	1	0	0	2	1	0
P290	2	2	2	0	1	1	1	2	BRAF	1	1	1	1	2	1	3	1	2	2	1	2	1	0	0	0	0	3	0	0
P291	1	1	2	0	1	1	1	2	BRAF	2	1	1	1	2	1	3	1	2	2	0	0	2	2	1	0	0	2	1	0
P292	1	1	2	0	1	1	1	2	BRAF	2	1	1	1	1	2	3	1	2	2	1	2	1	0	1	1	0	2	1	0
P293	1	1	2	0	1	1	1	2	BRAF	1	1	1	1	1	2	3	1	2	2	1	2	1	0	1	0	0	2	1	0
P294	1	1	2	0	1	1	1	2	BRAF	2	1	1	1	3	1	3	1	2	2	1	2	1	0	1	0	0	2	1	0
P295	1	1	2	0	1	1	1	2	BRAF	1	1	1	1	2	2	3	1	2	2	1	2	1	0	1	0	0	2	1	0
P296	1	2	2	0	1	1	1	2	BRAF	2	1	1	1	2	2	3	1	2	2	1	2	1	0	1	0	0	2	1	0
P297	1	1	2	0	1	1	1	2	BRAF	2	1	1	1	2	1	3	1	2	2	1	2	1	0	1	0	0	2	1	0
P298	2	1	2	0	1	1	1	2	BRAF	2	2	2	2	2	1	3	1	2	2	1	1	2	1	0	0	0	3	0	0
P299	1	1	2	0	1	1	1	2	BRAF	2	1	1	1	2	1	3	1	2	2	1	2	1	0	0	0	0	3	0	0
P300	1	2	2	0	1	1	1	2	BRAF	1	1	1	1	1	2	1	0	2	2	1	2	1	0	1	0	0	2	1	0
P301	1	2	2	0	1	1	1	2	BRAF	2	1	1	1	1	2	2	0	2	2	1	2	1	0	1	0	0	2	1	0
P302	1	1	2	0	1	1	1	2	BRAF	2	1	1	1	1	2	2	0	2	2	1	2	1	0	1	0	0	2	1	0
P303	1	1	2	0	1	1	1	2	BRAF	2	1	1	1	2	2	2	0	2	2	0	0	2	2	1	0	0	2	1	0
P304	2	1	2	0	1	1	1	2	BRAF%	1	1	1	1	2	2	1	0	2	2	1	1	2	1	1	0	0	2	1	0
P305	1	1	2	0	1	1	1	2	BRAF	2	1	1	1	1	2	2	0	2	2	1	1	2	1	1	0	0	2	1	0
P306	2	1	2	0	1	1	1	2	BRAF	1	1	1	1	2	1	1	0	2	2	1	2	1	0	1	0	0	2	1	0
P307	1	1	2	0	1	1	1	2	BRAF	2	1	1	1	1	2	2	0	2	2	1	2	1	0	1	0	0	2	1	0
P308	2	1	2	0	1	1	1	2	BRAF	1	1	1	1	1	1	1	0	2	2	1	1	2	1	1	0	0	2	1	0
P309	2	1	2	0	1	1	1	2	BRAF	2	1	1	1	1	2	2	0	2	2	1	2	1	0	1	0	0	2	1	0
P310	1	2	2	0	1	1	1	2	BRAF	1	1	1	1	1	2	1	0	2	2	1	2	1	0	1	0	0	2	1	0
P311	1	1	2	0	1	1	1	2	BRAF	2	1	1	1	1	1	2	0	2	2	1	2	1	0	1	0	0	2	1	0
P312	1	2	2	0	1	1	1	2	BRAF	2	1	1	1	1	1	2	0	2	2	1	2	1	0	1	0	0	2	1	0
P313	2	1	2	0	1	1	1	2	BRAF	1	1	1	1	1	1	1	0	2	2	1	2	1	0	1	0	0	2	1	0
P314	1	1	2	0	1	1	1	2	BRAF	2	1	1	1	1	2	2	0	2	2	1	2	1	0	1	0	0	2	1	0
P315	1	2	2	0	1	1	1	2	BRAF	2	1	1	1	1	2	2	0	2	2	1	2	1	0	1	0	0	2	1	0
P316	1	2	2	0	1	1	1	2	BRAF	2	1	1	1	1	1	2	0	2	2	1	2	1	0	1	0	0	2	1	0
P317	1	1	2	0	1	1	1	2	BRAF	2	1	1	1	1	1	2	0	2	2	1	2	1	0	0	0	0	3	0	0
P318	2	1	2	0	1	1	1	2	BRAF	2	1	1	1	2	1	2	0	2	2	1	2	1	0	1	0	0	2	1	0
P319	1	1	2	0	1	1	1	2	BRAF	2	1	1	1	1	2	2	0	2	2	1	1	2	1	1	0	0	2	1	0
P320	2	2	2	0	1	1	1	2	BRAF	2	1	1	1	1	2	2	0	2	2	1	2	1	0	1	0	0	2	1	0
P321	1	2	2	1	1	2	2	2	BRAF	2	1	1	1	1	1	2	0	2	2	1	2	1	0	0	0	0	3	0	0
P322	1	1	2	0	1	1	1	2	BRAF	1	1	1	1	1	1	1	0	2	2	1	1	2	1	0	0	0	3	0	0
P323	2	1	2	0	1	1	1	2	BRAF	1	1	1	1	1	1	1	0	2	2	1	2	1	0	1	0	0	2	1	0
P324	1	1	2	0	1	1	1	2	BRAF	2	1	1	1	1	1	2	0	2	2	1	2	1	0	1	1	0	2	1	0
P325	1	1	2	0	1	1	1	2	BRAF	2	1	1	1	2	1	2	0	2	2	1	2	1	0	1	0	0	2	1	0
P326	1	1	2	0	1	1	1	2	BRAF	1	1	1	1	1	2	1	0	2	2	1	2	1	0	1	0	0	2	1	0
P327	1	2	2	0	1	1	1	2	BRAF	1	1	1	1	1	1	1	0	2	2	1	1	2	1	1	0	0	2	1	0
P328	2	2	2	0	1	1	1	2	BRAF	1	1	1	1	1	2	1	0	2	2	1	2	1	0	0	0	0	3	0	0
P329	1	1	2	0	1	1	1	2	BRAF	2	1	1	1	1	2	2	0	2	2	1	2	1	0	1	0	0	2	1	0
P330	1	2	2	0	1	1	1	2	BRAF	1	1	1	1	1	1	1	0	2	2	0	0	2	2	1	0	0	2	1	0
P331	2	1	2	0	1	1	1	2	BRAF	2	1	1	1	3	2	2	0	2	2	1	2	1	0	1	0	0	2	1	0
P332	1	2	2	0	1	1	1	2	BRAF	1	1	1	1	1	1	1	0	2	2	1	2	1	0	1	0	0	2	1	0
P333	1	1	2	0	1	1	1	2	BRAF	2	1	1	1	1	1	2	0	2	2	1	2	1	0	0	0	0	3	0	0
P334	1	1	2	0	1	1	1	2	BRAF	1	1	1	1	1	2	1	0	2	2	1	2	1	0	1	0	0	2	1	0
P335	1	2	2	0	1	1	1	2	BRAF	1	1	1	1	1	2	1	0	2	2	1	2	1	0	1	0	0	2	1	0
P336	2	1	2	0	1	1	1	2	BRAF	1	1	1	1	1	1	1	0	2	2	0	0	2	2	1	0	0	2	1	0
P337	2	2	2	0	1	1	1	2	BRAF	2	1	1	1	1	1	2	0	2	2	1	2	1	0	1	0	0	2	1	0
P338	1	1	2	0	1	1	1	2	BRAF	1	1	1	1	1	1	1	0	2	2	1	1	2	1	1	0	0	2	1	0
P339	1	1	2	0	1	1	1	2	BRAF	1	1	1	1	1	1	1	0	2	2	1	1	2	1	1	0	0	2	1	0
P340	1	2	2	0	1	1	1	2	BRAF	1	1	1	1	1	2	1	0	2	2	1	2	1	0	1	0	0	2	1	0
P341	2	1	2	0	3	0	0	2	0	2	1	1	1	1	1	2	0	2	2	1	2	1	0	1	0	0	2	1	0
P342	1	1	2	0	2	1	1	2	0	2	1	1	1	1	1	2	0	2	2	1	2	1	0	1	0	0	2	1	0
P343	2	1	2	0	2	1	1	2	ALK基因 STRN-ALK(S3:A20) 基因重排(融合)	1	1	1	1	1	1	1	0	2	2	1	2	1	0	1	0	0	1	0	1
P344	1	1	2	0	1	1	1	3	BRAF	1	1	1	1	1	1	3	1	2	3	1	3	1	0	1	0	0	2	1	0
P345	2	2	2	0	1	1	1	3	BRAF	2	1	1	1	3	2	3	1	2	3	1	3	1	0	1	0	0	2	1	0
P346	1	1	2	0	1	1	1	3	BRAF	2	1	1	1	1	2	3	1	2	3	1	3	1	0	1	0	0	2	1	0
P347	1	1	2	0	1	1	1	3	BRAF	2	1	1	1	3	2	3	1	2	3	1	3	1	0	0	0	0	3	0	0
P348	1	1	2	0	3	0	0	3	0	2	2	2	2	1	2	3	1	2	3	0	0	2	3	1	0	0	2	1	0
P349	2	1	2	1	1	2	2	3	BRAF、 PIK3CA	1	1	1	1	1	1	1	0	2	3	1	2	2	1	1	1	0	2	1	0
P350	1	1	2	0	1	2	2	3	BRAF、AKT1 错义变异 NM_001014431.1:c.48G>A p.E17K	2	1	1	1	1	2	2	0	2	3	0	0	2	3	1	0	0	2	1	0
P351	1	1	2	0	1	1	1	3	BRAF	2	1	1	1	1	1	2	0	2	3	1	3	1	0	0	0	0	3	0	0
P352	1	1	2	0	1	1	1	3	BRAF	1	1	1	1	2	1	1	0	2	3	1	3	1	0	1	0	0	2	1	0
P353	1	1	2	0	1	1	1	3	BRAF	1	1	1	1	2	1	1	0	2	3	1	3	1	0	1	1	0	2	1	0
P354	1	2	2	0	1	1	1	3	BRAF	2	1	1	1	1	1	2	0	2	3	1	3	1	0	1	0	0	1	0	1
P355	1	1	2	0	1	1	1	3	BRAF	2	1	1	1	3	2	2	0	2	3	0	0	2	3	1	0	0	2	1	0
P356	1	1	2	0	1	1	1	3	BRAF	1	1	1	1	1	2	1	0	2	3	0	0	2	3	1	1	0	2	1	0
P357	1	1	2	0	1	1	1	3	BRAF	2	1	1	1	3	2	2	0	2	3	1	3	1	0	1	0	0	2	1	0
P358	2	1	2	0	1	1	1	3	BRAF	1	1	1	1	1	2	1	0	2	3	1	3	1	0	1	0	0	2	1	0
P359	1	1	2	0	1	1	1	3	BRAF	2	1	1	1	1	1	2	0	2	3	1	3	1	0	0	0	0	3	0	0
P360	2	1	2	0	1	1	1	3	BRAF	1	1	1	1	3	1	1	0	2	3	1	3	1	0	1	0	0	2	1	0
P361	1	1	2	0	1	1	1	3	BRAF	2	1	1	1	1	2	2	0	2	3	0	0	2	3	1	0	0	2	1	0
P362	1	2	2	0	1	1	1	3	BRAF	1	1	1	1	1	1	1	0	2	3	1	3	1	0	1	0	0	2	1	0
P363	1	1	2	0	1	1	1	3	BRAF	1	1	1	1	1	1	1	0	2	3	1	3	1	0	1	0	0	2	1	0
P364	1	2	2	0	1	1	1	3	BRAF	2	1	1	1	1	1	2	0	2	3	1	3	1	0	0	0	0	3	0	0
P365	1	2	2	0	1	1	1	3	BRAF	2	1	1	1	1	1	2	0	2	3	1	3	1	0	0	0	0	3	0	0
P366	2	1	2	0	1	1	1	3	BRAF	2	1	1	1	1	2	2	0	2	3	1	3	1	0	1	0	0	2	1	0
P367	1	1	2	0	1	1	1	3	BRAF	2	1	1	1	1	1	2	0	2	3	1	2	2	1	1	0	0	2	1	0
P368	2	2	2	0	1	1	1	3	BRAF	2	1	1	1	1	2	2	0	2	3	1	3	1	0	1	0	0	2	1	0
P369	2	1	2	0	1	1	1	3	BRAF	1	1	1	1	1	1	1	0	2	3	1	3	1	0	0	0	0	3	0	0
P370	1	1	2	0	1	1	1	3	BRAF	1	1	1	1	1	2	1	0	2	3	1	3	1	0	1	0	0	2	1	0
P371	2	2	2	1	1	2	2	3	BRAF	2	1	1	1	1	2	2	0	2	3	1	3	1	0	1	0	0	2	1	0
P372	1	1	2	0	1	1	1	3	BRAF	2	1	1	1	1	1	2	0	2	3	1	3	1	0	0	1	0	3	0	0
P373	2	1	2	0	1	1	1	3	BRAF	2	1	1	1	1	2	2	0	2	3	1	3	1	0	0	0	0	3	0	0
P374	1	1	2	0	1	1	1	3	BRAF	2	1	1	1	1	2	2	0	2	3	1	3	1	0	1	0	0	2	1	0
P375	1	1	2	0	1	1	1	3	BRAF	2	1	1	1	1	1	2	0	2	3	1	3	1	0	1	0	0	2	1	0
P376	2	1	2	0	1	1	1	3	BRAF	2	1	1	1	1	2	2	0	2	3	1	3	1	0	0	0	0	3	0	0
P377	1	1	2	0	1	1	1	3	BRAF	1	1	1	1	1	2	1	0	2	3	1	3	1	0	1	0	0	2	1	0
P378	1	1	2	0	1	1	1	3	BRAF	2	1	1	1	1	2	2	0	2	3	1	3	1	0	1	0	0	2	1	0
P379	1	1	2	0	1	1	1	3	BRAF	2	1	1	1	2	1	2	0	2	3	1	3	1	0	1	0	0	2	1	0
P380	1	1	2	0	1	1	1	3	BRAF	2	1	1	1	2	1	2	0	2	3	1	3	1	0	1	0	0	2	1	0
P381	2	1	2	0	1	1	1	3	BRAF	1	1	1	1	1	2	1	0	2	3	1	3	1	0	1	1	0	2	1	0
P382	2	1	2	0	1	1	1	3	BRAF	2	1	1	1	1	1	2	0	2	3	1	3	1	0	1	0	0	2	1	0
P383	1	2	2	0	3	0	0	3	0	2	1	1	1	1	2	2	0	2	3	1	3	1	0	1	0	0	2	1	0
P384	1	1	2	0	1	1	1	4	BRAF	2	1	1	1	1	2	3	1	2	4	1	1	2	3	1	0	0	2	1	0
P385	2	2	2	0	1	1	1	4	BRAF	1	1	1	1	3	1	3	1	2	4	1	4	1	0	1	0	0	2	1	0
P386	2	1	2	0	1	1	1	4	BRAF	1	1	1	1	1	1	3	1	2	4	1	4	1	0	1	0	0	2	1	0
P387	1	2	2	0	3	0	0	4	0	2	1	1	1	2	1	3	1	2	4	1	2	2	2	1	0	0	2	1	0
P388	1	1	2	0	1	1	1	4	BRAF	2	1	1	1	1	2	2	0	2	4	1	2	2	2	1	0	0	2	1	0
P389	1	1	2	0	1	1	1	4	BRAF	2	1	1	1	1	1	2	0	2	4	1	4	1	0	0	1	0	3	0	0
P390	2	1	2	0	1	1	1	4	BRAF	2	1	1	1	1	1	2	0	2	4	1	4	1	0	0	1	0	3	0	0
P391	1	1	2	0	1	1	1	4	BRAF	2	1	1	1	1	2	2	0	2	4	1	2	2	2	1	1	0	2	1	0
P392	2	1	2	0	1	1	1	4	BRAF	1	1	1	1	3	1	1	0	2	4	1	4	1	0	1	1	0	2	1	0
P393	1	1	2	0	1	1	1	4	BRAF	1	1	1	1	1	2	1	0	2	4	1	4	1	0	1	0	0	2	1	0
P394	1	1	2	0	1	1	1	4	BRAF	2	1	1	1	1	1	2	0	2	4	1	2	2	2	0	0	0	3	0	0
P395	1	1	2	0	1	1	1	4	BRAF	1	1	1	1	1	2	1	0	2	4	1	4	1	0	1	0	0	2	1	0
P396	1	1	2	0	1	1	1	4	BRAF	2	1	1	1	1	2	2	0	2	4	1	4	1	0	1	0	0	2	1	0
P397	1	1	2	0	1	1	1	4	BRAF	1	1	1	1	2	1	1	0	2	4	1	4	1	0	0	0	0	3	0	0
P398	2	2	2	0	1	1	1	4	BRAF	2	1	1	1	2	1	2	0	2	4	1	4	1	0	1	0	0	2	1	0
P399	1	1	2	0	1	1	1	4	BRAF	1	1	1	1	1	1	1	0	2	4	1	4	1	0	1	1	0	2	1	0
P400	1	1	2	0	1	1	1	4	BRAF	1	1	1	1	1	1	1	0	2	4	1	1	2	3	1	0	0	2	1	0
P401	2	2	2	1	1	2	4	5	BRAF、 TP53基因 8号外显子 p.E285K错义变异 NM_000546.5:c.853G>Ap.Glu175Lys 、 PIK3CA基因 10号外显子 p.E545K错义变异 NM_006218.3:c.1633G>Ap.Glu545Lys 、 TERT基因 启动子区变异 NM_198253.2:c.-124C>A	1	1	1	1	3	2	3	1	2	5	1	2	2	3	1	0	0	2	1	0
P402	1	1	2	0	1	2	2	5	BRAF、MLH1 错义变异 NM_000249.3:c.1318G>A p.V440M	2	1	1	1	2	1	3	1	2	5	1	1	2	4	1	0	0	2	1	0
P403	1	1	2	1	1	2	2	5	BRAF	2	1	1	1	2	1	3	1	2	5	1	4	2	1	1	0	0	2	1	0
P404	2	2	2	0	1	1	1	5	BRAF	1	1	1	1	1	2	3	1	2	5	1	3	2	2	1	0	0	2	1	0
P405	1	1	2	0	1	1	1	5	BRAF	1	1	1	1	1	2	3	1	2	5	1	4	2	1	1	0	0	2	1	0
P406	2	1	2	0	1	1	1	5	BRAF	1	1	1	1	1	1	3	1	2	5	1	5	1	0	0	0	0	3	0	0
P407	1	2	2	0	1	1	1	5	BRAF	1	1	1	1	3	1	3	1	2	5	1	1	2	4	1	0	0	2	1	0
P408	2	2	2	1	1	2	3	5	BRAF	2	1	1	1	2	2	3	1	2	5	1	2	2	3	1	0	0	2	1	0
P409	1	1	2	0	3	0	0	5	0	2	1	1	1	1	1	3	1	2	5	1	3	2	2	1	0	0	2	1	0
P410	1	1	2	0	3	0	0	5	0	1	1	1	1	2	2	3	1	2	5	1	3	2	2	1	0	0	2	1	0
P411	1	2	2	1	1	2	2	5	BRAF、PIK3CA基因 21号外显子p.H1047R错义变异 NM_006218.3: c.3140A>G p.His1047Arg	1	1	1	1	2	1	1	0	2	5	1	5	1	0	1	0	0	2	1	0
P412	1	1	2	1	1	2	2	5	BRAF、 TERT基因 启动子区变异 NM_198253.2:c.-124C>T	2	1	1	1	1	2	2	0	2	5	1	5	1	0	1	0	0	2	1	0
P413	1	1	2	1	1	2	2	5	BRAF	1	1	1	1	2	2	1	0	2	5	1	5	1	0	1	0	0	2	1	0
P414	2	1	2	0	1	1	1	5	BRAF	1	1	1	1	2	2	1	0	2	5	1	5	1	0	1	0	0	2	1	0
P415	1	1	2	0	1	1	1	5	BRAF	2	1	1	1	2	2	2	0	2	5	1	5	1	0	1	0	0	2	1	0
P416	1	1	2	0	1	1	1	5	BRAF	2	1	1	1	1	2	2	0	2	5	1	5	1	0	1	0	0	2	1	0
P417	1	1	2	0	1	1	1	5	BRAF	1	1	1	1	1	1	1	0	2	5	1	5	1	0	1	0	0	2	1	0
P418	1	1	2	0	1	1	1	5	BRAF	2	1	1	1	1	2	2	0	2	5	0	0	2	5	1	1	0	2	1	0
P419	1	1	2	0	1	1	1	5	BRAF	2	1	1	1	3	2	2	0	2	5	1	5	1	0	1	1	0	2	1	0
P420	1	2	2	0	1	1	1	5	BRAF	2	1	1	1	1	1	2	0	2	5	1	4	2	1	1	0	0	2	1	0
P421	1	1	2	0	1	1	1	5	BRAF	2	1	1	1	1	2	2	0	2	5	1	5	1	0	1	1	0	2	1	0
P422	2	1	2	0	1	1	1	5	BRAF	1	1	1	1	1	2	1	0	2	5	1	1	2	4	1	0	0	2	1	0
P423	1	2	2	0	1	1	1	5	BRAF	1	1	1	1	1	2	1	0	2	5	1	5	1	0	1	0	0	2	1	0
P424	1	1	2	0	1	1	1	5	BRAF	1	1	1	1	1	2	1	0	2	5	1	2	2	3	1	0	0	1	0	1
P425	2	1	2	0	3	0	0	5	0	2	1	1	1	1	2	2	0	2	5	1	4	2	1	1	0	0	2	1	0
P426	2	1	2	0	3	0	0	5	0	2	1	1	1	1	2	2	0	2	5	1	5	1	0	1	1	0	2	1	0
P427	1	2	2	0	2	1	1	5	TERT	1	1	1	1	1	2	1	0	2	5	1	2	2	3	1	0	0	1	0	1
P428	2	1	2	0	1	1	1	6	BRAF	2	1	1	1	1	2	3	1	2	6	1	6	1	0	0	0	0	3	0	0
P429	1	2	2	0	1	1	1	6	BRAF	1	1	1	1	3	2	3	1	2	6	0	0	2	6	1	0	0	2	1	0
P430	1	2	2	0	1	1	1	6	BRAF	2	1	1	1	1	2	3	1	2	6	1	6	1	0	1	0	0	2	1	0
P431	2	1	2	0	1	1	1	6	BRAF	1	1	1	1	2	2	1	0	2	6	1	5	2	1	1	1	0	1	0	1
P432	1	1	2	0	1	1	1	6	BRAF	1	1	1	1	1	2	1	0	2	6	1	5	2	1	1	0	0	2	1	0
P433	1	1	2	0	1	1	1	6	BRAF	1	1	1	1	1	2	1	0	2	6	1	1	2	5	1	0	0	2	1	0
P434	1	2	2	0	1	1	1	6	BRAF	2	1	1	1	1	1	2	0	2	6	1	2	2	4	1	0	0	2	1	0
P435	1	1	2	1	1	2	2	6	BRAF	1	1	1	1	1	2	1	0	2	6	1	6	1	0	1	0	0	2	1	0
P436	1	2	2	0	1	2	2	6	BRAF	1	1	1	1	1	1	1	0	2	6	0	0	2	6	0	0	0	3	0	0
P437	1	1	2	0	1	1	1	6	BRAF	2	1	1	1	1	2	2	0	2	6	1	6	1	0	1	0	0	2	1	0
P438	1	2	2	0	1	1	1	6	BRAF	1	1	1	1	1	2	1	0	2	6	1	6	1	0	1	0	0	2	1	0
P439	1	1	2	0	3	0	0	6	0	1	1	1	1	1	2	1	0	2	6	0	0	2	6	1	0	0	2	1	0
P440	1	1	1	0	2	1	1	6	RET	2	4	3	2	1	2	2	0	2	6	1	6	1	0	1	0	0	1	0	1
P441	2	2	2	1	1	2	2	7	BRAF、 TERT基因启动子区突变NM_198253.2:c.-124C>T	1	3	3	2	1	2	3	1	2	7	1	4	2	3	1	1	0	2	1	0
P442	1	1	2	0	1	1	1	7	BRAF	2	1	1	1	2	2	3	1	2	7	1	7	1	0	1	0	0	2	1	0
P443	2	2	2	0	1	1	1	7	BRAF	1	1	1	1	2	2	3	1	2	7	1	4	2	3	1	0	0	2	1	0
P444	1	2	2	0	1	1	1	7	BRAF	1	1	1	1	2	2	3	1	2	7	1	2	2	5	1	0	0	2	1	0
P445	1	1	2	0	1	1	1	7	BRAF	1	1	1	1	1	2	1	0	2	7	1	4	2	3	1	0	0	2	1	0
P446	2	2	2	0	1	1	1	7	BRAF	2	1	1	1	1	1	2	0	2	7	1	7	1	0	0	0	0	3	0	0
P447	2	1	2	0	1	1	1	7	BRAF	2	1	1	1	1	2	2	0	2	7	1	7	1	0	1	0	0	2	1	0
P448	2	1	2	0	1	1	1	7	BRAF	1	1	1	1	2	1	1	0	2	7	1	7	1	0	1	0	0	2	1	0
P449	1	1	2	0	1	1	1	7	BRAF	2	1	1	1	1	2	2	0	2	7	1	7	1	0	1	1	0	2	1	0
P450	2	1	2	0	1	1	1	7	BRAF	2	1	1	1	3	2	2	0	2	7	0	0	2	7	1	0	0	2	1	0
P451	2	1	2	0	1	1	1	7	BRAF	2	1	1	1	1	2	2	0	2	7	1	5	2	2	1	0	0	2	1	0
P452	2	2	2	0	3	0	0	7	0	2	1	1	1	1	2	2	0	2	7	1	3	2	4	1	0	0	2	1	0
P453	1	1	1	0	2	1	1	7	Ret	2	1	1	1	1	2	2	0	2	7	1	5	2	2	1	1	0	2	1	0
P454	1	2	2	0	1	1	1	8	BRAF	1	1	1	1	2	1	3	1	2	8	1	2	2	6	1	0	0	2	1	0
P455	2	1	2	0	1	1	1	8	BRAF	2	1	1	1	3	1	3	1	2	8	1	8	1	0	1	0	0	2	1	0
P456	1	2	2	1	1	2	2	8	BRAF	2	1	1	1	1	2	2	0	2	8	1	1	2	7	1	0	0	2	1	0
P457	1	2	2	0	1	1	1	8	BRAF	2	1	1	1	1	2	2	0	2	8	0	0	2	8	1	0	0	2	1	0
P458	1	1	2	0	1	1	1	8	BRAF	2	1	1	1	1	2	2	0	2	8	0	0	2	8	1	0	0	2	1	0
P459	1	1	2	0	1	1	1	8	BRAF	2	1	1	1	1	2	2	0	2	8	1	8	1	0	1	0	0	2	1	0
P460	1	1	2	0	1	1	1	8	BRAF	1	1	1	1	1	2	1	0	2	8	1	7	2	1	1	0	0	2	1	0
P461	1	1	2	0	1	1	1	8	BRAF	2	1	1	1	2	2	2	0	2	8	1	8	1	0	1	0	0	2	1	0
P462	1	2	2	0	1	1	1	8	BRAF	2	1	1	1	1	1	2	0	2	8	1	8	1	0	1	0	0	2	1	0
P463	1	1	2	1	1	2	2	8	0	2	1	1	1	1	2	2	0	2	8	1	4	2	4	1	0	0	2	1	0
P464	2	1	2	0	1	1	1	10	BRAF	2	1	1	1	1	2	3	1	2	10	1	5	2	5	1	0	0	2	1	0
P465	1	1	2	0	1	1	1	10	BRAF	1	1	1	1	1	2	3	1	2	10	1	7	2	3	1	0	1	1	0	1
P466	2	1	2	1	1	2	2	10	0	1	1	1	1	2	1	3	1	2	10	1	10	1	0	0	0	0	3	0	0
P467	1	1	2	0	1	1	1	10	BRAF	2	1	1	1	1	1	2	0	2	10	1	9	2	1	1	1	0	2	1	0
P468	2	2	2	0	1	1	1	10	BRAF	1	1	1	1	1	2	1	0	2	10	1	4	2	6	1	1	0	2	1	0
P469	1	1	2	0	1	1	1	10	BRAF	1	1	1	1	2	2	1	0	2	10	1	5	2	5	1	0	0	2	1	0
P470	2	1	2	0	1	1	1	10	BRAF	2	1	1	1	1	2	2	0	2	10	1	10	1	0	1	0	0	2	1	0
P471	2	1	1	0	2	1	1	10	RET基因 CCDC6-RET(C1:R12) 基因重排(融合)	1	1	1	1	1	2	1	0	2	10	1	5	2	5	1	0	0	2	1	0
P472	1	1	2	0	1	1	1	11	BRAF	2	1	1	1	1	2	3	1	2	11	1	5	2	6	1	0	0	2	1	0
P473	2	1	2	0	1	1	1	11	BRAF	1	1	1	1	1	2	1	0	2	11	1	3	2	8	1	0	0	2	1	0
P474	2	1	2	0	1	1	1	11	BRAF	2	1	1	1	1	1	2	0	2	11	1	11	1	0	1	0	0	2	1	0
P475	1	1	2	0	1	1	1	11	BRAF	2	1	1	1	2	2	2	0	2	11	1	7	2	4	1	0	0	2	1	0
P476	1	1	1	0	2	1	1	11	RET基因 TRIM33-RET(T18:R12) 基因重排(融合)	2	1	1	1	1	2	2	0	2	11	1	5	2	6	1	1	0	2	1	0
P477	2	1	2	0	1	1	1	12	BRAF	1	1	1	1	1	2	3	1	2	12	1	5	2	7	1	0	0	2	1	0
P478	2	1	2	0	1	1	1	12	BRAF	2	1	1	1	1	2	2	0	2	12	1	4	2	8	1	0	0	2	1	0
P479	2	1	2	0	1	1	1	12	BRAF	2	1	1	1	2	1	2	0	2	12	1	12	1	0	1	0	0	2	1	0
P480	2	1	2	0	1	1	1	12	BRAF	2	1	1	1	1	1	2	0	2	12	1	9	2	3	0	0	0	3	0	0
P481	1	2	2	0	1	1	1	12	BRAF	2	1	1	1	1	2	2	0	2	12	1	1	2	11	1	0	0	2	1	0
P482	1	1	2	0	1	1	1	13	BRAF	2	1	1	1	1	2	3	1	2	13	1	5	2	8	1	1	1	1	0	1
P483	1	1	2	0	1	1	1	13	BRAF	2	1	1	1	1	2	3	1	2	13	1	5	2	8	1	0	0	2	1	0
P484	1	1	1	0	2	1	1	13	RET基因 CCDC6-RET(C1:R12) 基因重排(融合)	2	1	1	1	1	2	3	1	2	13	1	7	2	6	1	1	0	2	1	0
P485	1	1	2	0	1	1	1	13	BRAF	1	1	1	1	1	2	1	0	2	13	1	6	2	7	1	0	0	2	1	0
P486	2	1	1	0	2	1	1	13	RET基因CCDC6-RET(C1:R12)基因重排(融合)	2	1	1	1	1	2	2	0	2	13	1	7	2	6	1	0	0	2	1	0
P487	2	1	2	0	1	1	1	14	BRAF	2	1	1	1	1	2	3	1	2	14	1	5	2	9	1	0	0	2	1	0
P488	1	1	2	0	1	1	1	14	BRAF	1	1	1	1	1	1	3	1	2	14	1	13	2	1	1	0	0	2	1	0
P489	2	1	2	0	1	1	1	14	BRAF	2	1	1	1	1	2	3	1	2	14	1	8	2	6	1	0	0	2	1	0
P490	1	1	2	0	2	1	1	14	0	2	1	1	1	1	2	3	1	2	14	1	10	2	4	1	0	0	2	1	0
P491	1	1	1	0	2	1	1	14	RET	2	1	1	1	1	2	2	0	2	14	1	5	2	9	1	1	0	1	0	1
P492	1	1	1	0	2	1	1	14	RET基因 IPMK-RET(Iintergenic:R12) 基因重排(融合)	2	1	1	1	1	1	2	0	2	14	1	7	2	7	0	1	0	3	0	0
P493	2	1	2	0	1	1	1	15	BRAF	1	1	1	1	3	2	3	1	2	15	1	2	2	13	1	0	0	2	1	0
P494	1	1	2	0	2	1	1	15	NTRK1基因 IRF2BP2-NTRK1(I1:N9) 基因重排(融合)	2	1	1	1	1	2	3	1	2	15	1	7	2	8	1	0	0	2	1	0
P495	1	1	1	0	2	1	1	15	RET基因 PPP1R21-RET(P9:R12) 基因重排(融合)	2	1	1	1	1	2	3	1	2	15	1	8	2	7	1	1	0	1	0	1
P496	2	1	2	0	1	2	2	15	BRAF、AKT1基因 4号外显子p.E17K错义变异 NM_001014431.1:c.48G>Ap.Glu17Lys	2	1	1	1	1	2	2	0	2	15	1	5	2	10	1	0	0	2	1	0
P497	2	1	2	0	1	1	1	15	BRAF	1	1	1	1	1	2	1	0	2	15	1	8	2	7	1	0	0	2	1	0
P498	2	1	1	0	2	1	1	16	RET基因 NM_020975.4 CCDC6-RET(C1:R11) 基因重排(融合)	1	1	1	1	1	2	3	1	2	16	1	2	2	14	1	0	0	2	1	0
P499	2	2	2	0	1	2	2	16	BRAF	1	1	1	1	1	2	1	0	2	16	1	5	2	11	1	0	0	2	1	0
P500	1	1	2	0	1	2	2	17	BRAF	1	1	1	1	1	1	3	1	2	17	1	7	2	10	1	1	0	2	1	0
P501	1	1	2	0	3	0	0	17	0	1	1	1	1	1	2	1	0	2	17	1	8	2	9	1	1	0	1	0	1
P502	1	1	2	0	3	0	0	17	0	2	6	3	2	1	2	2	0	2	17	1	14	2	3	1	1	0	2	1	0
P503	2	2	2	1	1	2	2	18	BRAF	2	1	1	1	1	2	3	1	2	18	1	4	2	14	1	0	0	1	0	1
P504	2	1	1	0	2	1	1	18	RET基因 PARG-RET(P2:R12) 基因重排(融合) 、 RET基因 PARG-RET(P6:R12) 基因重排(融合)	1	1	1	1	2	2	3	1	2	18	1	2	2	16	1	1	0	1	0	1
P505	2	1	1	0	2	1	1	18	RET基因NCOA4-RET(N8:R12)基因重排(融合)	2	1	1	1	1	2	2	0	2	18	1	5	2	13	1	0	0	1	0	1
P506	2	1	2	0	1	1	1	19	BRAF	1	1	1	1	1	2	3	1	2	19	1	1	2	18	1	0	0	2	1	0
P507	1	1	1	0	2	1	1	19	RET	1	1	1	1	1	2	1	0	2	19	1	9	2	10	1	0	0	1	0	1
P508	2	1	1	0	2	1	1	21	RET	2	1	1	1	1	2	3	1	2	21	1	11	2	10	1	0	0	2	1	0
P509	1	1	1	0	2	1	1	21	RET基因CCDC6-RET(C2:R10)基因重排(融合)	1	6	3	2	1	2	1	0	2	21	1	9	2	12	1	1	0	2	1	0
P510	1	1	2	1	1	2	2	22	BRAFPIK3CA	1	1	1	1	1	2	3	1	2	22	1	1	2	21	1	0	0	2	1	0
P511	1	1	2	1	1	2	2	22	0	2	6	3	2	3	1	2	0	2	22	1	14	2	8	1	1	0	1	0	1
P512	1	1	1	0	2	1	1	25	RET	2	1	1	1	3	1	3	1	2	25	1	8	2	17	1	1	0	2	1	0
P513	2	1	2	0	1	1	1	26	BRAF	1	1	1	1	3	2	3	1	2	26	1	9	2	17	1	0	0	2	1	0
P514	1	1	1	0	2	1	1	26	RET基因CCDC6-RET(C1:R12)基因重排(融合)	2	1	1	1	3	1	3	1	2	26	1	11	2	15	1	0	0	2	1	0
P515	1	1	2	1	1	2	2	27	0	2	2	2	2	1	2	3	1	2	27	1	11	2	16	1	0	0	1	0	1
P516	1	1	2	0	2	1	1	28	ALK基因 STRN-ALK(S3:A20) 基因重排(融合)	1	1	1	1	1	2	3	1	2	28	1	10	2	18	1	0	0	1	0	1
P517	1	2	2	0	1	1	1	30	BRAF	2	1	1	1	3	1	3	1	2	30	0	0	2	30	1	0	0	2	1	0
P518	1	2	2	0	1	1	1	0	BRAF	1	1	1	1	3	1	3	1	1	0	0	0	1	0	1	0	0	2	1	0
P519	2	1	2	0	2	1	1	0	0	2	1	1	1	3	1	2	0	1	0	0	0	1	0	0	0	0	3	0	0
P520	1	2	2	0	3	0	0	2	0	2	1	1	1	3	1	2	0	2	2	1	1	2	1	1	0	0	2	1	0
P521	2	1	2	0	1	1	1	3	BRAF	2	1	1	1	3	1	2	0	2	3	1	3	1	0	1	0	0	2	1	0
