# Supplementary material for: Multi-gene co-mutations of BRAF with TERT, PIK3CA, or TP53 are powerful predictors of central lymph node metastasis in papillary thyroid carcinoma
Source: Front Endocrinol (Lausanne). 2026 Jan 27;16:1728045. doi: 10.3389/fendo.2025.1728045 (PMC12886009; doi:10.3389/fendo.2025.1728045)
Supplement: Supplementary file 2 [file Table1.xlsx]

## Sheet: Sheet1
Comprehensive list of the 88 genes in the thyroid cancer targeted sequencing panel
Gene Symbol	Full Gene Name
AAAS	aladin WD repeat nucleoporin
ABCB1	ATP binding cassette subfamily B member 1
AKT1	AKT serine/threonine kinase 1
AKT2	AKT serine/threonine kinase 2
ALK	anaplastic lymphoma receptor tyrosine kinase
ALMS1	ALMS1 centrosome and basal body associated protein
APC	APC regulator of WNT signaling pathway
ASPM	assembly factor for spindle microtubules
ATM	ATM serine/threonine kinase
AXIN1	axin 1
BRAF	B-Raf proto-oncogene, serine/threonine kinase
CDH1	cadherin 1
CDK5RAP2	CDK5 regulatory subunit associated protein 2
CDKN2A	cyclin dependent kinase inhibitor 2A
CDKN2C	cyclin dependent kinase inhibitor 2C
CHEK1	checkpoint kinase 1
CHEK2	checkpoint kinase 2
CHGA	chromogranin A
CPAMD8	C3 and PZP like alpha-2-macroglobulin domain containing 8
CTNNB1	catenin beta 1
CYP1B1	cytochrome P450 family 1 subfamily B member 1
DDX3X	DEAD-box helicase 3 X-linked
DICER1	dicer 1, ribonuclease III
DISP2	dispatched RND transporter family member 2
DOCK9	dedicator of cytokinesis 9
EGFR	epidermal growth factor receptor
EIF1AX	eukaryotic translation initiation factor 1A X-linked
EPCAM	epithelial cell adhesion molecule
ERCC1	ERCC excision repair 1, endonuclease non-catalytic subunit
ERCC2	ERCC excision repair 2, TFIIH core complex helicase subunit
ETV6	ETS variant transcription factor 6
FAM81B	family with sequence similarity 81 member B
FAT4	FAT atypical cadherin 4
FBXW7	F-box and WD repeat domain containing 7
GABRA2	gamma-aminobutyric acid type A receptor subunit alpha2
GNAS	GNAS complex locus
GSTP1	glutathione S-transferase pi 1
HRAS	HRas proto-oncogene, GTPase
IDH1	isocitrate dehydrogenase (NADP(+)) 1
JAK2	Janus kinase 2
KDM6B	lysine demethylase 6B
KRAS	KRas proto-oncogene, GTPase
KRTAP10-5	keratin associated protein 10-5
LPA	lipoprotein(a)
MDC1	mediator of DNA damage checkpoint 1
MEN1	menin 1
MET	MET proto-oncogene, receptor tyrosine kinase
METTL14	methyltransferase like 14
MLH1	mutL homolog 1
MRPL50	mitochondrial ribosomal protein L50
MSH2	mutS homolog 2
MSH6	mutS homolog 6
MYH7	myosin heavy chain 7
NF1	neurofibromin 1
NF2	NF2, moesin-ezrin-radixin like (MERLIN) tumor suppressor
NRAS	NRas proto-oncogene, GTPase
NRG3	neuregulin 3
NTRK1	neurotrophic receptor tyrosine kinase 1
OR52D1	olfactory receptor family 52 subfamily D member 1
OVCH1	ovochymase 1
PIK3CA	phosphatidylinositol-4,5-bisphosphate 3-kinase catalytic subunit alpha
PPARG	peroxisome proliferator activated receptor gamma
PPM1D	protein phosphatase, Mg2+/Mn2+ dependent 1D
PTEN	phosphatase and tensin homolog
PTPN11	protein tyrosine phosphatase non-receptor type 11
RAB42	RAB42, member RAS oncogene family
RANBP17	RAN binding protein 17
RB1	RB transcriptional corepressor 1
RELN	reelin
RET	ret proto-oncogene
SEMA6A	semaphorin 6A
SF3B1	splicing factor 3b subunit 1
SH3BP5	SH3 domain binding protein 5
SLC15A2	solute carrier family 15 member 2
SLC26A3	solute carrier family 26 member 3
SMAD4	SMAD family member 4
SMARCA4	SWI/SNF related, matrix associated, actin dependent regulator of chromatin, subfamily a, member 4
SPTBN5	spectrin beta, non-erythrocytic 5
STK11	serine/threonine kinase 11
TDG	thymine DNA glycosylase
TERT	telomerase reverse transcriptase
TIRAP	TIR domain containing adaptor protein
TP53	tumor protein p53
TSHR	thyroid stimulating hormone receptor
VHL	von Hippel-Lindau tumor suppressor
XRCC1	X-ray repair cross complementing 1
ZAN	zonadhesin
ZNF292	zinc finger protein 292
ZNF878	zinc finger protein 878
